# Supplementary material for: Tnfrsf4-expressing regulatory T cells promote immune escape of chronic myeloid leukemia stem cells
Source: JCI Insight. 2021 Dec 8;6(23):e151797. doi: 10.1172/jci.insight.151797 (PMC8675189; doi:10.1172/jci.insight.151797)
Supplement: Supplemental table 1 [file jciinsight-6-151797-s158.xlsx]

## Sheet: DEG
Supplementary Table 1: List of differentially expressed genes between Tregs derived from BM of naïve and CML Foxp3DTR mice. The data set was analyzed by two-way ANOVA. Genes with significant difference in their expression
at FDR-P<0.05 and fold differences ≥1.5 were selected. (n=3 mice/group). Time point: 15 days after CML induction.
Gene ID	Mean Exp. (Treg-CML)	Mean Exp. (Treg-Normal)	P-value(Treg-CML vs. Treg-Normal)	Ratio (Treg-CML vs. Treg-Normal)	Fold-Change (Treg-CML vs. Treg-Normal)
Mir6989	-10.0135	6.29967	1.94313e-05	1.22818e-05	-81421.4
Mir5132	-10.0135	5.76433	1.82907e-05	1.77998e-05	-56180.6
Mir7088	-10.0135	5.18538	9.04307e-09	2.65886e-05	-37610.1
Mir15b	-10.0135	5.1689	8.55205e-06	2.68941e-05	-37182.9
Mir1893	-10.0135	4.92324	5.79592e-05	3.18865e-05	-31361.2
Trbj1-5	-10.0135	4.62877	1.91145e-05	3.91068e-05	-25571
Mir6537	-10.0135	4.39401	1.98799e-05	4.60174e-05	-21730.9
Mir762	-10.0135	4.28487	0.000196885	4.96337e-05	-20147.6
Mir343	-10.0135	4.10259	1.21264e-05	5.63183e-05	-17756.2
Mir30c-1	-10.0135	3.87741	5.09769e-05	6.58318e-05	-15190.2
Mir6946	-10.0135	3.773	0.000126327	7.07727e-05	-14129.7
Psmg3	-10.0135	3.03491	4.13608e-07	0.000118046	-8471.27
Snord61	-10.0135	2.942	0.000149755	0.000125899	-7942.88
Mir701	-5.77053	6.50139	0.0448605	0.000202201	-4945.57
Dusp28	-10.0135	1.99977	9.92095e-05	0.000241913	-4133.72
Gabrr2	-10.0135	1.65294	7.13964e-09	0.000307657	-3250.37
Slc25a35	-10.0135	1.47878	2.10902e-05	0.000347132	-2880.75
Usp2	-10.0135	1.44153	3.30202e-05	0.000356212	-2807.32
Inafm1	-10.0135	1.43095	0.000363096	0.000358832	-2786.82
Tmem253	-10.0135	1.31928	6.14318e-05	0.000387712	-2579.23
Nme6	-10.0135	1.26739	1.18665e-05	0.000401909	-2488.13
Pigyl	-10.0135	1.17046	0.000812306	0.00042984	-2326.45
Cpne7	-10.0135	1.14899	0.000202268	0.000436286	-2292.07
Catsper2	-7.5369	1.50152	0.0226531	0.0019018	-525.818
Cyp4f18	-7.53404	1.16613	0.0250308	0.00240431	-415.92
Clec4g	-7.41901	1.13537	0.0305093	0.00265996	-375.946
Degs2	-6.99206	1.53541	0.0479607	0.00271004	-368.998
Sorcs2	-0.590417	2.79193	0.0081846	0.0958986	-10.4277
Phyhd1	-0.600327	2.3049	0.0229471	0.133488	-7.49134
Ggnbp2os	-0.303623	2.57606	0.000894388	0.135872	-7.35987
Rapgef4	-0.771753	1.94489	0.0122224	0.152128	-6.57343
Ablim2	-1.64176	1.06661	0.0132827	0.153003	-6.53581
Sirt5	0.238187	2.85977	0.00342644	0.16249	-6.15424
Gpr182	-1.27007	1.32725	0.0282807	0.165246	-6.0516
Cebpzos	2.58465	5.099	0.0462373	0.175027	-5.7134
Tmem80	0.692813	3.08703	0.0166811	0.190226	-5.2569
Lad1	0.787163	3.15917	0.016449	0.193177	-5.17659
Ccr7	1.48878	3.85864	0.0257753	0.193464	-5.16891
Scarna17	3.00095	5.34189	0.00109817	0.197381	-5.06635
Cd9	1.43129	3.72284	0.0248203	0.204255	-4.89583
Nacad	-1.13331	1.15438	0.0452116	0.204803	-4.88274
St8sia6	2.84599	5.12532	0.0173839	0.205994	-4.8545
Gpr15	2.31157	4.5847	0.00632185	0.20688	-4.83372
Trav12d-3	0.675637	2.91142	0.0411105	0.212306	-4.71017
Slc3a1	-0.875047	1.29652	0.0471271	0.22197	-4.50511
Pak1	-0.82511	1.3437	0.0256675	0.222395	-4.49651
Mettl8	2.17857	4.32909	0.0259336	0.225231	-4.43989
Bet1l	1.7208	3.81363	0.0162021	0.234421	-4.26583
Slc25a18	-0.151237	1.88526	0.0158049	0.243754	-4.10249
Dzip1	1.49328	3.49348	0.0128795	0.249966	-4.00055
Tcf7	6.25994	8.2535	0.00361925	0.251117	-3.9822
Clec9a	2.70472	4.68689	0.0250879	0.253108	-3.95089
Actn1	3.69771	5.66288	0.00251933	0.256109	-3.90459
Tnfrsf10b	1.06187	2.9203	0.00382015	0.275776	-3.62614
Trbv12-1	2.88766	4.73343	0.00903837	0.278208	-3.59444
Gpr83	1.10013	2.9386	0.0338263	0.279618	-3.57631
Kifc2	1.67858	3.50538	0.00261858	0.28189	-3.54748
Rftn2	0.80918	2.60212	0.0270158	0.288583	-3.4652
Srpk3	-0.57017	1.22094	0.00319081	0.288949	-3.46082
Evl	5.89254	7.64935	0.000852784	0.295902	-3.37949
Myadm	1.1114	2.85691	0.0291774	0.298228	-3.35313
Zfp747	1.36749	3.10144	0.0280321	0.300627	-3.32638
Kctd4	0.5428	2.26528	0.0148646	0.303027	-3.30004
S1pr1	5.05912	6.78032	0.00106521	0.303295	-3.29712
Prss30	-0.130873	1.58505	0.0308891	0.304408	-3.28507
Snord83b	4.129	5.83262	0.03364	0.307014	-3.25718
Utp14b	0.258283	1.94052	0.0134034	0.311599	-3.20925
Wscd2	-0.417867	1.26266	0.0246252	0.311968	-3.20546
Tbc1d4	3.21579	4.88869	0.00841981	0.313622	-3.18856
Synpo	-0.18705	1.47641	0.0160632	0.315682	-3.16775
Usp28	2.98357	4.63207	0.016142	0.318972	-3.13508
Tnfrsf26	2.62217	4.24153	0.029946	0.32548	-3.07239
Col9a3	-0.217297	1.34985	0.0473953	0.337476	-2.96317
Nipal1	0.194593	1.76116	0.0290939	0.337612	-2.96198
Ndrg1	1.7681	3.33087	0.00544571	0.338499	-2.95422
Mir6516	7.65564	9.21576	0.0375783	0.339123	-2.94878
Trmt61a	-0.0739	1.48127	0.0365031	0.340288	-2.93869
Cd96	4.73219	6.26875	0.0235541	0.344706	-2.90102
Nhsl2	0.18963	1.72433	0.0277855	0.345151	-2.89728
Carns1	1.20254	2.73126	0.0261717	0.346586	-2.88529
Dtx4	0.875957	2.4012	0.0438294	0.347422	-2.87835
Mtg1	1.54847	3.07225	0.0356198	0.347774	-2.87543
Aff3	4.17005	5.6936	0.000778078	0.34783	-2.87497
Rap1gap2	2.14445	3.65935	0.00819094	0.349922	-2.85778
Stx17	2.84352	4.34921	0.0318442	0.352163	-2.8396
Snord32a	5.32505	6.82291	0.00431115	0.35408	-2.82422
Pomt2	-0.12595	1.36806	0.0192756	0.355025	-2.8167
Trbj1-7	5.30206	6.77755	0.0267272	0.359611	-2.78078
Prr3	2.53987	4.00566	0.0446049	0.362036	-2.76215
Il6ra	4.46638	5.93076	0.0114846	0.362392	-2.75944
Slc17a9	2.56124	3.97579	0.0412031	0.375125	-2.66578
Prg4	2.49208	3.90561	0.0132359	0.375393	-2.66388
Tead2	0.558823	1.96749	0.0410999	0.37666	-2.65492
Ift80	5.61252	7.01683	0.00115883	0.377797	-2.64692
Pou2f2	4.17537	5.57494	0.00652926	0.379042	-2.63823
Klf2	6.77742	8.17073	0.00268759	0.380691	-2.6268
Orm2	2.05972	3.45286	0.00927743	0.380734	-2.6265
Ankrd39	2.49283	3.88296	0.0161849	0.38153	-2.62102
Cmah	4.41965	5.80858	0.00334496	0.381846	-2.61886
Cd209a	2.85425	4.23967	0.033762	0.382779	-2.61247
Irak3	0.895213	2.2771	0.0064546	0.383716	-2.6061
Tmem175	2.26611	3.64224	0.0418246	0.38525	-2.59572
Naif1	1.10776	2.47996	0.0305254	0.386301	-2.58866
Trbv14	2.39208	3.76386	0.0456283	0.386414	-2.5879
Cog7	1.65434	3.01801	0.0215397	0.388593	-2.57339
Nr3c2	1.25934	2.61239	0.0168047	0.391462	-2.55453
H2-Oa	2.95611	4.29866	0.0468995	0.394324	-2.53599
Map3k15	0.615	1.94344	0.00603874	0.3982	-2.5113
Fastkd1	1.46239	2.78899	0.042032	0.398706	-2.50811
Ms4a4c	3.47166	4.7938	0.0437844	0.39994	-2.50037
Snora64	4.30577	5.62624	0.0302815	0.400403	-2.49749
Eldr	2.55252	3.84726	0.0394619	0.407611	-2.45332
Snord87	5.51966	6.78995	0.00332765	0.414577	-2.41209
Nudt13	1.67473	2.9405	0.0265816	0.415879	-2.40454
Dnajc24	3.63218	4.89144	0.0389931	0.417757	-2.39373
Scmh1	1.40399	2.66219	0.049247	0.418066	-2.39197
Tfb2m	2.01908	3.27627	0.0371228	0.418357	-2.3903
Dtx1	2.61366	3.86911	0.00742011	0.418862	-2.38742
Klf3	5.26703	6.52196	0.0046712	0.419015	-2.38655
Fam102b	2.05569	3.30187	0.0438775	0.421565	-2.37211
Tanc1	0.858477	2.09982	0.0183534	0.422979	-2.36419
Cnnm4	1.43533	2.67653	0.0022665	0.423021	-2.36395
Pik3ip1	4.61461	5.85391	0.0355511	0.423579	-2.36083
Rhob	3.97851	5.21021	0.0378846	0.425817	-2.34842
Tnfrsf23	0.286397	1.50852	0.0371042	0.428652	-2.33289
Pecam1	5.03523	6.25551	0.00726449	0.429197	-2.32993
Zfp113	2.32733	3.5377	0.0115619	0.432158	-2.31397
Kansl2	3.25805	4.46829	0.0263121	0.432196	-2.31377
Snord100	5.74896	6.9577	0.0249573	0.432646	-2.31136
Ggcx	2.18696	3.38481	0.0383293	0.435923	-2.29398
Ccdc64	2.79089	3.9858	0.0219222	0.436816	-2.28929
Fam65b	5.74919	6.94034	0.00582821	0.437954	-2.28335
Itgb1	6.54335	7.72806	0.00458756	0.439913	-2.27318
Daglb	1.83253	3.00879	0.00381948	0.442498	-2.2599
Ldlrap1	3.91095	5.08437	0.0118698	0.44337	-2.25545
Cers6	1.23049	2.39975	0.00039584	0.444649	-2.24896
Vcl	1.71919	2.86804	0.0286729	0.450985	-2.21737
Tmppe	2.29222	3.435	0.00184964	0.452884	-2.20807
Parp8	4.3059	5.44784	0.0272863	0.45315	-2.20678
Trib2	4.68004	5.82026	0.00837336	0.45369	-2.20415
Zbtb20	3.71086	4.83575	0.0275585	0.458536	-2.18085
Ethe1	1.77463	2.89586	0.0069494	0.459702	-2.17532
Klhl26	2.07049	3.18758	0.0375516	0.461023	-2.16909
Plekhg5	1.52905	2.64427	0.0347979	0.46162	-2.16629
Stx1a	2.54068	3.65257	0.0329864	0.462689	-2.16128
B4galt7	2.84443	3.94948	0.0422156	0.464887	-2.15106
Ncln	4.71203	5.80834	0.00396213	0.467712	-2.13807
Sesn1	5.10485	6.20002	0.00107192	0.468081	-2.13638
Snord34	6.23053	7.32515	0.02859	0.468261	-2.13556
Rnf11	3.35934	4.4521	0.0212823	0.468866	-2.13281
Diexf	2.61848	3.70692	0.010964	0.470269	-2.12644
Prkd3	2.52232	3.6079	0.0377378	0.471204	-2.12222
F2rl1	3.90645	4.97654	0.0112622	0.476289	-2.09956
Mtss1	3.18891	4.25583	0.0430297	0.477338	-2.09495
Wwp1	3.9462	5.01234	0.0185078	0.477597	-2.09381
Boll	0.453217	1.51799	0.0352806	0.478047	-2.09185
Itga6	4.75204	5.81262	0.00267081	0.479441	-2.08576
Cyth3	4.59213	5.65268	0.00197803	0.479448	-2.08573
Pdlim1	2.80221	3.86201	0.0320252	0.4797	-2.08464
Uckl1os	2.4708	3.53007	0.0293801	0.479876	-2.08387
Acss1	2.93759	3.99475	0.0441249	0.480578	-2.08083
R74862	1.68008	2.73245	0.00688455	0.482177	-2.07393
Zc3h6	3.0843	4.13594	0.0357612	0.482422	-2.07288
Nod1	2.63083	3.68236	0.0251509	0.482456	-2.07273
Gpatch4	2.91379	3.96516	0.00175161	0.482512	-2.07249
Zfp169	4.47911	5.52796	0.0127934	0.483354	-2.06888
Sh3bp5	3.34242	4.39079	0.0326445	0.483513	-2.0682
Snora16a	4.87101	5.91775	0.0421497	0.48406	-2.06586
Lrig1	3.7114	4.75478	0.00103413	0.485191	-2.06105
Ampd3	2.43552	3.47491	0.00684238	0.486535	-2.05535
Lpin1	3.09453	4.12487	0.000818001	0.489597	-2.0425
Sell	6.79658	7.82658	0.0274484	0.48971	-2.04202
Pip4k2a	5.38229	6.40884	0.0387338	0.490885	-2.03714
Rhbdd2	2.04876	3.07437	0.0415398	0.491203	-2.03582
Aven	4.1475	5.17083	0.0171026	0.491981	-2.0326
Il9r	2.89612	3.91842	0.0468042	0.49233	-2.03116
Kctd2	3.41786	4.4285	0.0206108	0.496325	-2.01481
Rasgrp2	5.05604	6.0645	0.00132209	0.497078	-2.01176
Ankrd46	2.95376	3.96174	0.0410422	0.497241	-2.0111
Rnf145	5.63228	5.04549	0.0106818	1.5019	1.5019
Zap70	6.63258	6.04433	0.0189468	1.50342	1.50342
Psmd14	5.75317	5.16404	0.00149466	1.50434	1.50434
Pdia3	8.7228	8.13313	0.000207597	1.5049	1.5049
Dcun1d5	6.30383	5.71406	0.000175753	1.50501	1.50501
Gpr65	4.99656	4.40463	0.0149449	1.50727	1.50727
Tmem30a	5.84805	5.25322	0.0117093	1.51029	1.51029
Prkch	7.54717	6.9496	0.00207686	1.51316	1.51316
Frmd4b	3.88242	3.28364	0.00528898	1.51444	1.51444
Arel1	4.6846	4.08512	0.00111654	1.51517	1.51517
Pmepa1	4.64215	4.04164	0.014436	1.51625	1.51625
Hk1	6.19085	5.58968	0.018021	1.51695	1.51695
Gosr1	5.7174	5.11571	0.0158051	1.51749	1.51749
Commd7	6.62776	6.02467	0.0158211	1.51896	1.51896
Nap1l1	5.8075	5.2038	0.0140097	1.51961	1.51961
Eno1b	6.31484	5.71067	0.0256845	1.52011	1.52011
Dtx3l	6.60684	6.0025	0.0303814	1.52028	1.52028
Dera	4.85557	4.24423	0.0408394	1.52768	1.52768
Nr4a1	5.40087	4.78868	0.0248224	1.52858	1.52858
Zcchc17	5.69673	5.08391	0.0171613	1.52925	1.52925
Tbcel	4.27126	3.65751	0.0290854	1.53023	1.53023
Sla	7.91315	7.29646	0.0142144	1.53335	1.53335
Hdlbp	6.28292	5.66372	0.019533	1.53602	1.53602
Stat1	8.84456	8.22452	0.0413799	1.53692	1.53692
Ctdspl2	5.54693	4.92499	0.00343082	1.53894	1.53894
Kctd17	4.80334	4.18007	0.00213442	1.54036	1.54036
Atad2	5.41636	4.79154	0.0356822	1.54201	1.54201
Kdm2b	5.97202	5.34488	0.0128023	1.54451	1.54451
Zswim4	3.49323	2.86563	0.0303101	1.545	1.545
Chsy1	4.53735	3.90919	0.0366139	1.5456	1.5456
Chmp5	6.54308	5.91418	0.027808	1.54639	1.54639
Ikzf3	7.65762	7.02858	0.00190005	1.54654	1.54654
Gbp7	7.20037	6.56994	0.00925138	1.54803	1.54803
Trerf1	4.74729	4.11514	0.00432312	1.54987	1.54987
Lamtor4	6.29498	5.66041	0.0311207	1.55247	1.55247
Metap2	6.62187	5.98702	0.0010533	1.55277	1.55277
Bak1	4.9633	4.32839	0.0442199	1.55284	1.55284
Sdcbp2	5.26307	4.6278	0.0224079	1.55323	1.55323
Sla2	6.06099	5.42468	0.011813	1.55436	1.55436
Cep83	5.40429	4.76501	0.0280307	1.55756	1.55756
Atp10a	3.9594	3.31986	0.0077371	1.55784	1.55784
Rps6ka4	4.25164	3.60981	0.0214949	1.56031	1.56031
Rab35	6.16892	5.52705	0.0274876	1.56035	1.56035
Plekha2	6.35966	5.71746	0.0130455	1.56071	1.56071
Vim	9.10127	8.45602	0.00904816	1.56401	1.56401
Smg8	3.68306	3.03645	7.23867e-05	1.56549	1.56549
Cdk9	5.66496	5.01697	0.00430824	1.56698	1.56698
Il2ra	7.98133	7.3311	0.0268006	1.56942	1.56942
Hemk1	4.45474	3.80147	0.0149283	1.57273	1.57273
Nampt	5.56429	4.91026	0.00676883	1.57356	1.57356
Sik2	4.25878	3.60376	0.0316556	1.57464	1.57464
Cndp2	5.37494	4.71895	0.0246489	1.5757	1.5757
Gdpd5	3.69802	3.04096	0.0241409	1.57687	1.57687
Gbp5	6.15982	5.49797	0.046152	1.58211	1.58211
Arf4	6.91975	6.25741	0.00413703	1.58265	1.58265
Oxr1	5.57782	4.91546	0.0202967	1.58267	1.58267
Nucb1	7.46594	6.80329	0.0175397	1.58299	1.58299
Mrps7	4.56157	3.89266	0.00692293	1.58987	1.58987
Stat3	7.3936	6.72218	0.00060741	1.59264	1.59264
Hat1	5.23875	4.56649	0.0403204	1.59357	1.59357
Ccdc109b	4.09687	3.42451	0.0345149	1.59367	1.59367
Hras	4.40206	3.72783	0.00390709	1.59575	1.59575
Zdhhc5	5.27099	4.59596	0.0208666	1.59663	1.59663
Nasp	5.504	4.82647	0.0313262	1.5994	1.5994
Zfp938	2.89728	2.21967	0.00185351	1.59949	1.59949
Rap2c	6.40142	5.72365	0.0114548	1.59967	1.59967
Rrm1	5.02415	4.3433	0.0364041	1.60308	1.60308
Atad5	3.24138	2.5596	0.0253401	1.60412	1.60412
Rab43	4.67648	3.99397	0.01013	1.60494	1.60494
Stk39	4.75498	4.07042	0.000375564	1.60721	1.60721
Cops2	6.17484	5.48999	0.00163102	1.60754	1.60754
Skil	6.49368	5.80748	0.00334962	1.60904	1.60904
Prkcsh	6.27253	5.58592	0.0133891	1.6095	1.6095
Rabgef1	4.85301	4.16599	0.0261987	1.60995	1.60995
Ubash3b	4.8743	4.18604	0.0242728	1.61134	1.61134
Tfdp1	4.91205	4.22286	0.0413072	1.61237	1.61237
Fdps	3.48379	2.79337	0.0485235	1.61375	1.61375
Eno1	5.97007	5.27945	0.0204026	1.61398	1.61398
Espl1	2.0971	1.40387	0.011615	1.61691	1.61691
Trafd1	5.76117	5.06719	0.027078	1.61775	1.61775
Slc25a19	5.90047	5.20122	0.0265934	1.62366	1.62366
Orc6	3.88234	3.18116	0.0249507	1.62584	1.62584
Agpat5	4.80121	4.1	0.00847981	1.62587	1.62587
Klhdc2	5.02431	4.3205	0.00696922	1.6288	1.6288
Pigu	4.10285	3.39592	0.0126551	1.63233	1.63233
Irgm2	6.19175	5.48426	0.00758434	1.63297	1.63297
Sclt1	4.62008	3.91043	0.0332793	1.63541	1.63541
Ptplad1	6.69621	5.98614	0.000435089	1.63588	1.63588
Dscr3	4.66878	3.95758	0.0152336	1.63717	1.63717
Dusp5	6.56386	5.84665	0.01671	1.644	1.644
Lmnb1	7.44146	6.72056	0.0220263	1.64821	1.64821
Zc3h12d	4.8234	4.09821	0.00227407	1.65313	1.65313
Ell2	4.12711	3.40175	0.022585	1.65331	1.65331
Ubxn2a	4.33155	3.60526	0.0102065	1.65437	1.65437
Nr4a2	2.45195	1.72322	0.0372433	1.65719	1.65719
Neurl2	1.64693	0.917763	0.0174739	1.65768	1.65768
Gimap7	8.11288	7.38001	0.0292428	1.66194	1.66194
Grina	5.89446	5.16062	0.0266853	1.66307	1.66307
Mrpl54	5.70914	4.97211	0.0468615	1.66674	1.66674
Actg1	8.88443	8.14632	0.00202054	1.66798	1.66798
Mcm2	5.18684	4.4465	0.0126133	1.67057	1.67057
Slamf1	7.02862	6.2869	0.0361522	1.67217	1.67217
Abi3	4.74248	3.99769	0.0195376	1.67573	1.67573
Dbf4	4.9066	4.16093	0.0442156	1.67675	1.67675
Dr1	6.06511	5.3182	0.0302503	1.67819	1.67819
Med6	4.5284	3.77918	0.0408616	1.68089	1.68089
Prim2	4.6259	3.87657	0.0488557	1.68101	1.68101
Parp12	4.15219	3.40125	0.0241055	1.68289	1.68289
Gapdh	4.38165	3.62658	0.0365044	1.68772	1.68772
Orai1	5.16859	4.40954	0.0281517	1.69237	1.69237
Mrps14	5.49206	4.73084	0.0117284	1.69492	1.69492
Ipo5	5.26484	4.502	0.0379057	1.69682	1.69682
Sh3rf1	4.45553	3.69204	0.014178	1.69759	1.69759
Mapre2	6.32668	5.56092	0.0447642	1.70027	1.70027
Cdc14a	5.18183	4.41496	0.0272721	1.70158	1.70158
Atp5f1	6.40218	5.63408	0.00216866	1.70303	1.70303
Fbxo33	4.63324	3.8646	0.00301078	1.70367	1.70367
Ccnd2	7.34327	6.57119	0.0225978	1.70772	1.70772
Pcdhgb5	1.50117	0.728057	0.0401856	1.70896	1.70896
Mrpl43	5.78673	5.01342	0.0328375	1.70918	1.70918
Clip2	3.73728	2.95581	0.00925683	1.71889	1.71889
Parp9	5.64583	4.86431	0.0417822	1.71894	1.71894
Adck3	4.4671	3.68531	0.0394459	1.71926	1.71926
Thoc7	5.38211	4.59557	0.0440866	1.72493	1.72493
Dnase2a	3.36684	2.57658	0.0487962	1.72939	1.72939
Rnft1	4.13423	3.34352	0.0482074	1.72992	1.72992
Il21r	6.75705	5.96351	0.0181069	1.73331	1.73331
Sppl2a	5.28664	4.49199	0.0268397	1.73466	1.73466
Zfp52	4.75696	3.95202	0.00178213	1.74708	1.74708
Gbp6	7.15933	6.35374	0.0323793	1.74787	1.74787
Rnf125	6.15342	5.34651	0.000143887	1.74946	1.74946
Srgn	9.10868	8.29512	0.0113013	1.75754	1.75754
Acot11	4.16935	3.35494	0.0121757	1.75858	1.75858
Hif1a	8.53284	7.71814	0.00792896	1.75894	1.75894
Hmgb1	6.4122	5.59748	0.00599101	1.75896	1.75896
Wdfy2	3.21654	2.39685	0.0318153	1.76502	1.76502
Mapkapk2	7.20768	6.3857	0.00180619	1.76783	1.76783
Pin1	5.86954	5.04498	0.0479735	1.77099	1.77099
Txn1	6.15937	5.33419	0.0469722	1.77176	1.77176
Socs3	6.20065	5.37311	0.0156257	1.77466	1.77466
Zmat1	3.84511	3.01502	0.00736953	1.7778	1.7778
Hn1l	4.33307	3.50187	0.000520536	1.77916	1.77916
Atp9a	3.05148	2.21768	0.0201007	1.78237	1.78237
Casp3	5.60814	4.77024	0.0258159	1.78744	1.78744
Pla2g16	6.73624	5.89718	0.0373223	1.78888	1.78888
Fam46a	4.93488	4.09549	0.0270004	1.78929	1.78929
Aldoa	7.95639	7.1153	0.000254701	1.79141	1.79141
Cd200r1	6.37056	5.52704	0.0280722	1.79441	1.79441
Kif18b	2.73087	1.88501	0.017974	1.79733	1.79733
St14	3.73129	2.88536	0.0155925	1.79742	1.79742
Ifih1	4.68875	3.84279	0.00903032	1.79746	1.79746
Ube2d3	6.88504	6.03603	0.0378277	1.80126	1.80126
Gas8	3.93473	3.08569	0.00735144	1.8013	1.8013
Capg	7.48161	6.63174	0.0263407	1.80233	1.80233
Mms22l	3.58798	2.73469	0.00869897	1.80662	1.80662
Pkm	7.70452	6.84732	0.0141351	1.81152	1.81152
Cdc34	5.23169	4.37416	0.0351626	1.81193	1.81193
Impa2	3.89667	3.03899	0.00285339	1.81213	1.81213
Gatsl2	4.04718	3.18872	0.0476033	1.8131	1.8131
Nab1	6.21639	5.35785	0.00248267	1.8132	1.8132
Tmem63b	3.51344	2.65306	0.0225897	1.81551	1.81551
Psmb7	5.93183	5.06941	0.0111542	1.81809	1.81809
S100a11	6.59957	5.73592	0.0366272	1.81963	1.81963
Luzp1	2.44863	1.58027	0.0217077	1.82558	1.82558
Atp6ap2	4.64283	3.77393	0.0253441	1.82627	1.82627
Arhgef5	2.59673	1.7241	0.000721084	1.83099	1.83099
Atp6v0d1	5.4062	4.52986	0.0379488	1.83571	1.83571
Rab19	5.40589	4.52818	0.0063863	1.83746	1.83746
Tmbim1	4.1066	3.22704	0.0204359	1.83981	1.83981
Adap1	5.56713	4.68596	0.0226294	1.84187	1.84187
Zbp1	7.07317	6.18829	0.0131492	1.84661	1.84661
Dnajc18	4.07687	3.19165	0.0310321	1.84705	1.84705
Ttc39c	5.93382	5.04753	0.00435347	1.84842	1.84842
Ykt6	5.4167	4.53035	0.0447144	1.84849	1.84849
Maf	6.42279	5.53412	0.0202467	1.85147	1.85147
Fkbp5	6.11646	5.2253	0.00973876	1.85467	1.85467
Ncapd2	5.27381	4.38154	0.0311093	1.8561	1.8561
Smc2	5.08308	4.18972	0.033574	1.85751	1.85751
Malt1	7.23094	6.3369	0.00627945	1.85837	1.85837
Glipr1	6.77394	5.87921	0.0115784	1.85927	1.85927
Bmp7	5.25598	4.36099	0.0140764	1.85959	1.85959
Arnt2	3.71547	2.81879	0.00789962	1.86178	1.86178
Mrpl48	3.31735	2.41796	0.0124328	1.86528	1.86528
Pcbp4	3.73743	2.83563	0.0308578	1.86839	1.86839
Plk4	3.7871	2.88439	0.0160016	1.86958	1.86958
Slc35b1	4.64901	3.74469	0.0175436	1.87166	1.87166
Mrpl27	3.47079	2.56468	0.024685	1.87399	1.87399
Slc16a1	3.25856	2.35083	0.0282193	1.87609	1.87609
Itgb3	5.73998	4.82825	0.0157033	1.8813	1.8813
Nacc1	5.68671	4.77405	0.0152862	1.8825	1.8825
Mcm6	6.77892	5.86607	0.00255847	1.88276	1.88276
Ldha	7.27362	6.35935	0.000384015	1.88462	1.88462
Ppfibp1	3.35622	2.44165	0.0111063	1.885	1.885
Icos	7.54834	6.6322	0.0012562	1.88706	1.88706
Ppp1r16b	7.27603	6.35823	0.00162059	1.88923	1.88923
Lamp2	5.43902	4.52006	0.0348406	1.89076	1.89076
Mtch2	4.36119	3.44114	0.0210854	1.89218	1.89218
Whsc1	6.0418	5.12026	0.00949661	1.89414	1.89414
Nedd9	6.52552	5.60228	0.00406431	1.89637	1.89637
Ergic1	6.03132	5.10689	0.024669	1.89793	1.89793
Thoc6	4.53394	3.60882	0.0331937	1.89885	1.89885
Dpy30	6.50891	5.58078	0.00775272	1.90281	1.90281
Mrpl49	3.98196	3.04827	0.013633	1.91015	1.91015
Nlrx1	2.85128	1.91712	0.00671798	1.91078	1.91078
Irak4	5.13464	4.19914	0.0177343	1.91256	1.91256
Tpi1	5.18306	4.24587	0.0048787	1.9148	1.9148
Map2k3	5.47533	4.5381	0.0174223	1.91484	1.91484
Iigp1	6.52209	5.58304	0.0165043	1.91726	1.91726
Minpp1	4.1315	3.19226	0.0148268	1.91752	1.91752
Cxcr3	6.7542	5.81471	0.00931277	1.91785	1.91785
Rtp4	5.0277	4.08629	0.00991615	1.9204	1.9204
Padi2	4.91561	3.97174	0.012098	1.92369	1.92369
St6galnac6	2.21135	1.26208	0.0155079	1.9309	1.9309
Cenpa	4.82151	3.87211	0.0122765	1.93107	1.93107
Gbp3	6.86675	5.91518	0.00770411	1.93398	1.93398
Dusp6	3.91994	2.96176	0.0152344	1.94286	1.94286
Acot10	3.36046	2.39226	0.0155764	1.9564	1.9564
Itm2c	6.97329	6.00481	0.00055984	1.95677	1.95677
Jak3	6.94041	5.96775	0.00137924	1.96246	1.96246
Ifngr1	9.23125	8.25267	0.000792116	1.97052	1.97052
Dennd4a	5.6819	4.69945	0.0139373	1.97581	1.97581
Pcmt1	5.10008	4.11195	0.014747	1.98361	1.98361
Ndufa1	6.52163	5.52883	0.0239767	1.99003	1.99003
Blmh	5.46288	4.46417	0.0380754	1.99822	1.99822
Sdcbp	6.6061	5.60626	0.000315977	1.99978	1.99978
Rgs1	8.34552	7.34464	0.0139404	2.00122	2.00122
Map6	4.04035	3.03633	0.0294818	2.00558	2.00558
Cpd	3.88243	2.87119	0.00117656	2.01565	2.01565
Bcas3os1	2.09579	1.08381	0.0123526	2.01667	2.01667
Odc1	6.97514	5.95895	0.00697728	2.02257	2.02257
Itgav	6.09341	5.07718	0.00496627	2.02262	2.02262
Pde4d	5.51581	4.4971	0.00341243	2.02611	2.02611
Lamtor1	4.00328	2.97679	0.0201484	2.03706	2.03706
Unc119	5.10949	4.08072	0.0107646	2.04028	2.04028
Rnase4	3.14597	2.11619	0.0421995	2.04172	2.04172
Eid1	5.92588	4.89539	0.00980337	2.04272	2.04272
Ran	6.97744	5.94651	0.0159816	2.04334	2.04334
Strbp	3.69294	2.66196	0.0473684	2.04341	2.04341
Mrpl40	5.47379	4.44193	0.0128824	2.04465	2.04465
Ptprv	3.45617	2.41434	0.00253479	2.05884	2.05884
Isy1	6.92977	5.8873	0.0158061	2.05976	2.05976
Cish	7.53858	6.49137	0.00385738	2.06653	2.06653
Top2a	5.962	4.9146	0.00246961	2.0668	2.0668
Bub1b	3.81328	2.76581	0.0208093	2.06689	2.06689
Itgb8	4.85317	3.80345	0.00588933	2.07013	2.07013
Atp2b4	6.01417	4.96024	0.00461134	2.07618	2.07618
Tnfrsf18	7.84228	6.78828	0.00353098	2.07627	2.07627
Chaf1b	3.47976	2.4221	0.0191764	2.08156	2.08156
Ccrl2	3.6546	2.59681	0.0320656	2.08174	2.08174
Ect2	3.28908	2.22813	0.0473474	2.0863	2.0863
Ehd1	4.98185	3.91939	0.000719337	2.08849	2.08849
Rrm2	4.83461	3.76843	0.0218092	2.09388	2.09388
Mmd	5.9948	4.92769	0.01354	2.09523	2.09523
Mrpl41	5.1149	4.0417	0.0432739	2.10409	2.10409
Lig1	5.40398	4.32781	0.0196332	2.10842	2.10842
Cit	3.43596	2.35506	0.0426419	2.11535	2.11535
Prkrip1	5.296	4.21368	0.030124	2.11743	2.11743
Abcb1a	6.18521	5.10135	0.00988888	2.1197	2.1197
B4galnt4	4.60566	3.52011	0.0207665	2.12219	2.12219
Mrps6	5.78451	4.69608	0.00145942	2.12642	2.12642
Dok1	4.04132	2.95059	0.0436709	2.12983	2.12983
Epcam	5.18369	4.09203	0.00770646	2.1312	2.1312
Snx9	6.44151	5.34723	0.00516819	2.13506	2.13506
Glrx	7.21132	6.11687	0.0161859	2.13531	2.13531
Hsh2d	3.59899	2.50359	0.0170729	2.13673	2.13673
Hells	4.83112	3.73507	0.00875535	2.13769	2.13769
Mcm5	5.19093	4.09118	0.0143905	2.14317	2.14317
Hsd17b12	5.53757	4.43745	0.0148	2.14373	2.14373
Dgat1	5.26712	4.16663	0.000293582	2.14428	2.14428
Bhlhe40	6.31863	5.21667	0.00580609	2.14647	2.14647
Ifit1	4.55558	3.45082	0.017447	2.15064	2.15064
Wdr62	2.20121	1.0939	0.00416712	2.15443	2.15443
Rpain	4.56211	3.43373	0.0217488	2.18614	2.18614
Prc1	4.66852	3.53962	0.0106671	2.18692	2.18692
Arhgap11a	3.72095	2.58625	0.0468612	2.19574	2.19574
Foxm1	3.4966	2.3604	0.0300976	2.19801	2.19801
Gadd45b	5.79629	4.6597	0.013929	2.1986	2.1986
Lag3	4.41306	3.27543	0.0111855	2.20019	2.20019
Zcchc10	4.45864	3.31458	0.0175486	2.21002	2.21002
Mki67	6.62782	5.48016	0.0010344	2.21554	2.21554
Abhd4	3.28591	2.13705	0.00692114	2.21739	2.21739
Adam9	3.80448	2.65458	0.0230695	2.21898	2.21898
Entpd1	5.74751	4.59593	0.0178999	2.22157	2.22157
Serpinb6b	4.9975	3.84424	0.00232921	2.22415	2.22415
Lamc1	5.72374	4.56567	0.0106662	2.23159	2.23159
Samsn1	7.63169	6.47086	0.000174342	2.23586	2.23586
Nol10	6.25283	5.09015	0.0324213	2.23872	2.23872
N4bp1	5.74125	4.57792	0.000195725	2.23973	2.23973
Mcm3	5.77461	4.60347	0.00360178	2.25189	2.25189
Il12rb1	5.48503	4.31197	0.0133952	2.25491	2.25491
Kif22	4.14487	2.97022	0.00884475	2.25737	2.25737
Pcgf2	4.41245	3.23103	0.0197964	2.26801	2.26801
Slc16a3	2.89215	1.7102	0.0297367	2.26884	2.26884
Traj37	6.80034	5.61353	0.0113083	2.27649	2.27649
Pon3	3.67482	2.48781	0.00139566	2.2768	2.2768
Oas2	2.54302	1.35293	0.0163295	2.28167	2.28167
Slc39a4	3.85366	2.65747	0.00194593	2.29133	2.29133
Slc7a5	3.8896	2.69207	0.00225157	2.29346	2.29346
Kif11	4.93984	3.73909	0.0172957	2.2986	2.2986
Plk3	4.99094	3.78825	0.00922994	2.30168	2.30168
Tcn2	4.83506	3.62504	0.00193124	2.3134	2.3134
Slc25a13	2.49588	1.28193	0.0127834	2.31972	2.31972
Kif7	1.57196	0.35615	0.0441047	2.32272	2.32272
Phgdh	3.26939	2.05265	0.0325146	2.3242	2.3242
Tmem106a	2.74636	1.52609	0.0129866	2.32991	2.32991
Cenpf	3.39912	2.16926	0.00439374	2.34545	2.34545
Ccnb2	5.10547	3.87106	0.0435841	2.35285	2.35285
Slc38a6	2.19648	0.961457	0.0129362	2.35385	2.35385
Fbxl19	3.48286	2.23829	0.00660768	2.36947	2.36947
Rgs16	5.64557	4.39672	0.0273097	2.37652	2.37652
Kpna2	3.39949	2.14442	0.0358165	2.38678	2.38678
Abcb9	3.69288	2.43317	0.0129931	2.39448	2.39448
Manea	3.0333	1.772	0.0250135	2.39711	2.39711
Trav14-1	4.45538	3.18798	0.00646529	2.40727	2.40727
Fam132a	3.34306	2.07555	0.0346839	2.40746	2.40746
Ccna2	4.84227	3.56996	0.0131729	2.41548	2.41548
Anapc15	4.14827	2.87062	0.00512722	2.42444	2.42444
Mif	5.83889	4.55925	0.00557759	2.42778	2.42778
Sirt2	5.67318	4.38867	0.0191886	2.43598	2.43598
Stx11	5.11696	3.82907	0.00918189	2.44171	2.44171
Plk1	2.92355	1.63461	0.032258	2.44348	2.44348
Clspn	3.31102	2.02176	0.0135602	2.44403	2.44403
Pole	3.0309	1.7318	0.00298375	2.46075	2.46075
Ube2l6	5.52098	4.22007	0.0363163	2.46385	2.46385
Prelid2	3.9686	2.664	0.0427231	2.47015	2.47015
Ncapg	3.9594	2.65352	0.00480526	2.47234	2.47234
Aldoart1	3.39951	2.09239	0.0312033	2.47447	2.47447
Yy2	2.69924	1.38641	0.0448083	2.48427	2.48427
Hs2st1	3.96521	2.65142	0.0199481	2.48593	2.48593
Bub1	2.41867	1.10373	0.0334032	2.48792	2.48792
Cep112	3.58132	2.26224	0.019263	2.49508	2.49508
Kif20a	3.78114	2.45912	0.0406566	2.50016	2.50016
Bcl3	5.89814	4.57549	0.0132528	2.50125	2.50125
Cdca3	4.6916	3.3677	0.0197074	2.50341	2.50341
Bcl2a1b	6.80952	5.47553	0.00210092	2.521	2.521
Cenpe	3.88309	2.54631	0.0277679	2.52586	2.52586
Ctla2a	6.31131	4.96586	0.04721	2.5411	2.5411
Litaf	5.45181	4.10197	0.00577891	2.54883	2.54883
Plxnd1	4.8208	3.46822	0.013358	2.55368	2.55368
Id2	6.66068	5.30312	0.0186319	2.56251	2.56251
Ly6a	7.43671	6.07725	0.00158698	2.56589	2.56589
Snrpe	5.45505	4.08899	0.0476679	2.57767	2.57767
Mrpl17	4.75847	3.38419	0.0223449	2.59239	2.59239
Ckap2l	3.52371	2.14211	0.0216715	2.60557	2.60557
Tnfrsf4	8.93511	7.54947	0.000290569	2.61287	2.61287
Uhrf1	3.71985	2.33006	0.00174846	2.62041	2.62041
Prdm1	5.78611	4.39274	6.36388e-05	2.62692	2.62692
Nr4a3	5.09823	3.70382	0.00514845	2.62882	2.62882
Spc25	5.22386	3.8212	0.0387081	2.64388	2.64388
Casc5	3.32107	1.91407	0.0151886	2.65186	2.65186
Isg20	5.1835	3.77448	0.00226168	2.65557	2.65557
Ccnb1	2.06988	0.654823	0.0498639	2.66671	2.66671
D1Ertd622e	3.90076	2.48557	0.0207558	2.66694	2.66694
Alcam	4.82888	3.40794	0.000311886	2.67761	2.67761
Tnfrsf1b	7.80204	6.37792	8.41666e-06	2.68351	2.68351
Cdk6	5.82457	4.39478	0.0148954	2.69408	2.69408
Kif23	4.39547	2.96161	0.0139793	2.70169	2.70169
Tspan2	3.00403	1.5666	0.0205173	2.70837	2.70837
Fabp5	5.73868	4.29949	0.00395697	2.71169	2.71169
Spin2c	2.52512	1.0839	0.013397	2.71551	2.71551
Hax1	3.01218	1.57039	0.0303563	2.71657	2.71657
Birc5	5.39785	3.95	0.0117865	2.72801	2.72801
Il2rb	9.11662	7.65671	0.000143067	2.75091	2.75091
Batf	6.70154	5.23943	0.0193055	2.75511	2.75511
Nid2	2.72191	1.23924	0.0283098	2.79466	2.79466
Naa20	4.31691	2.83244	0.0124329	2.79813	2.79813
Cstb	5.33132	3.84683	0.0033512	2.79818	2.79818
Cdc6	2.08416	0.596353	0.008102	2.80462	2.80462
Vcpkmt	3.43781	1.92517	0.0108602	2.85332	2.85332
Serpina3g	7.75258	6.21264	0.000765415	2.90782	2.90782
Ncbp2	4.6838	3.14149	0.046539	2.9126	2.9126
Ppa1	5.05599	3.50914	0.0283355	2.92178	2.92178
Hip1	5.82995	4.28022	0.0163617	2.92761	2.92761
Magi1	1.67317	0.110923	0.00217696	2.95313	2.95313
Rnf157	4.18292	2.61922	0.0144645	2.95612	2.95612
Ptplb	2.95736	1.38337	0.0236336	2.97728	2.97728
H2afx	5.91148	4.33141	0.0131706	2.98986	2.98986
Tbx21	4.68348	3.1017	0.0216299	2.99338	2.99338
Tcf19	3.85487	2.26248	0.021629	3.01549	3.01549
Lxn	4.85911	3.26593	0.0186978	3.01714	3.01714
Chst11	2.51979	0.921237	0.0413793	3.02839	3.02839
Bcl2a1a	4.93836	3.33462	0.00392389	3.0393	3.0393
Crem	4.84086	3.23009	0.00140409	3.05415	3.05415
Trav14n-3	5.04302	3.42511	0.0067545	3.06929	3.06929
Rad51	3.81866	2.19657	0.00742996	3.07821	3.07821
Ndc80	4.44689	2.79964	0.00221867	3.13237	3.13237
Fgl2	7.3715	5.72277	0.021875	3.13557	3.13557
Bcl2a1d	5.67607	4.02385	0.00475282	3.14318	3.14318
Cisd3	3.69828	2.04066	0.0372198	3.15496	3.15496
Casp6	4.65164	2.9874	0.0133184	3.16946	3.16946
Kif4	3.63123	1.93465	0.000234123	3.2413	3.2413
Arl5a	8.44232	6.74284	0.000352665	3.24785	3.24785
Dna2	1.80686	0.0959033	0.00666723	3.27378	3.27378
Tnfsf9	2.94484	1.22674	0.0130547	3.29001	3.29001
Mxd1	6.80852	5.07609	0.00779866	3.32288	3.32288
Kif2c	3.19185	1.44267	0.00391372	3.36167	3.36167
Jag1	2.14977	0.39365	0.0165075	3.37789	3.37789
Cst7	6.01399	4.22834	0.000228619	3.44774	3.44774
Cox7a2	5.94829	4.15298	0.0143272	3.47091	3.47091
Cenpk	3.21992	1.41749	0.0216113	3.48806	3.48806
Syce2	3.59442	1.77622	0.00483839	3.52643	3.52643
Baiap3	4.41533	2.57408	0.00744563	3.5832	3.5832
Snord14e	4.49044	2.63406	0.017661	3.62099	3.62099
Ncaph	3.87731	2.00948	0.00419698	3.64983	3.64983
Tigit	8.46612	6.58855	2.36942e-05	3.67456	3.67456
Chst2	4.9443	3.0491	0.000231022	3.71974	3.71974
Lilrb4	6.64713	4.74097	0.000209986	3.74809	3.74809
Ska3	2.10844	0.186323	0.0077116	3.7898	3.7898
Ppp1r3b	2.86942	0.92282	0.0371149	3.85465	3.85465
Asb2	5.88458	3.91467	0.000968184	3.91745	3.91745
Nuf2	3.85213	1.87607	0.00813817	3.93419	3.93419
Fosl2	4.84661	2.86498	0.00826569	3.94941	3.94941
Bphl	3.13125	1.14918	0.0427566	3.95061	3.95061
Spon1	1.17524	-0.829207	0.0366464	4.01234	4.01234
Angptl2	4.24344	2.23572	0.00472978	4.02145	4.02145
Cdk1	4.49067	2.47658	0.0151763	4.03926	4.03926
Btf3l4	3.18635	1.15841	0.0381016	4.07821	4.07821
Ccl5	8.80988	6.77412	0.00363322	4.10037	4.10037
Ticrr	2.35456	0.306427	0.0102495	4.1357	4.1357
Zwilch	2.46537	0.412737	0.0175002	4.14862	4.14862
Ptpn3	2.89673	0.81812	1.15212e-05	4.224	4.224
Dab2ip	2.76337	0.682127	0.0262747	4.23172	4.23172
Pdcd1	6.40656	4.29815	0.000390506	4.31215	4.31215
Kntc1	2.63332	0.51128	0.0296783	4.35308	4.35308
Mxd3	2.78368	0.637297	0.0196452	4.42717	4.42717
Eme1	2.54189	0.389837	0.00324141	4.44461	4.44461
Lrrn4	2.77626	0.623467	0.00618514	4.44687	4.44687
Ankle1	1.41599	-0.751433	0.0133358	4.4922	4.4922
Il10	4.58303	2.40903	0.00175548	4.51273	4.51273
Coq7	2.86541	0.68085	0.0363426	4.54589	4.54589
Gp49a	5.62032	3.43257	0.000247073	4.55594	4.55594
Stk32c	4.1286	1.911	0.0379989	4.65119	4.65119
Nkg7	5.0739	2.85574	0.0134068	4.653	4.653
Neb	6.63378	4.34917	0.00221535	4.87234	4.87234
Penk	6.7067	4.37854	0.00621473	5.02166	5.02166
Ptpn5	2.85557	0.518263	0.0472437	5.05357	5.05357
Brca1	3.02402	0.679993	0.00324409	5.07718	5.07718
Cables1	4.10258	1.7434	0.00803506	5.13077	5.13077
Tnfrsf9	7.54673	5.17572	0.000272958	5.17303	5.17303
Ccr8	5.47134	3.08139	0.000238374	5.24139	5.24139
Gpr55	5.02677	2.61336	0.00340774	5.32733	5.32733
Dtl	2.85719	0.35872	0.00197731	5.65087	5.65087
C1qtnf6	4.53631	2.01742	0.0139762	5.73141	5.73141
Egr2	3.75956	1.19341	0.00586862	5.9223	5.9223
Spata24	3.82574	1.11001	0.040394	6.56926	6.56926
Ctla2b	2.5834	-0.3075	0.0127486	7.41731	7.41731
Ccl4	4.8465	1.94134	0.00224903	7.49103	7.49103
Metrnl	3.78587	0.573787	0.0109093	9.2669	9.2669
Hba-a1	5.22522	2.01302	0.0392866	9.26765	9.26765
Epas1	2.89491	-0.366003	0.00672867	9.58587	9.58587
Gzmb	7.30176	3.87383	0.00663232	10.7624	10.7624
Car2	3.69911	0.188077	0.0178906	11.4005	11.4005
Il1r2	4.05203	0.155657	0.00572156	14.8911	14.8911
Tnfrsf8	3.57976	-0.38686	0.0245561	15.6341	15.6341
Asns	1.92305	-2.29487	0.0431191	18.6089	18.6089
Gcg	2.40294	-7.1425	0.0325354	747.246	747.246
Gzma	1.28375	-10.0135	5.18614e-05	2516.49	2516.49
Srxn1	1.51461	-10.0135	1.60031e-06	2953.19	2953.19
Traj35	4.61907	-10.0135	5.64238e-07	25399.7	25399.7
Mir3618	5.43907	-10.0135	7.7248e-05	44840.7	44840.7
